# Supplementary material for: Design, Synthesis, and Antifungal Activity of N-(alkoxy)-Diphenyl Ether Carboxamide Derivates as Novel Succinate Dehydrogenase Inhibitors
Source: Molecules. 2023 Dec 22;29(1):83. doi: 10.3390/molecules29010083 (PMC10780015; doi:10.3390/molecules29010083)
Supplement: Supplementary file 1 [file molecules-29-00083-s001.zip]

Archive with 1 entries (1 files):
- molecules-2747140-supplementary.pdf
